# Supplementary material for: Municipal Solid Waste Management and Adverse Health Outcomes: A Systematic Review
Source: Int J Environ Res Public Health. 2021 Apr 19;18(8):4331. doi: 10.3390/ijerph18084331 (PMC8072713; doi:10.3390/ijerph18084331)
Supplement: Supplementary file 1 [file ijerph-18-04331-s001.zip]

Archive with 1 entries (1 files):
- ijerph-1153581-supplementary.pdf
